# Supplementary material for: High calories but not fat content of lard-based diet contribute to impaired mitochondrial oxidative phosphorylation in C57BL/6J mice heart
Source: PLoS One. 2019 Jul 2;14(7):e0217045. doi: 10.1371/journal.pone.0217045 (PMC6605645; doi:10.1371/journal.pone.0217045)
Supplement: S1 Dataset — (XLS) [file pone.0217045.s001.xls]

## Sheet: Fig 1
SWT, mm	SCD	LFD	HFD		PWT, mm	SCD	LFD	HFD		LVM, mg	SCD	LFD	HFD
mice 1	0.56	0.96	1.12		mice 1	0.7	0.16	0.93		mice 1	14.76	26.94	28.65
mice 2	0.7	0.96	0.82		mice 2	0.55	0.88	0.95		mice 2	26.31	39.79	41.91
mice 3	0.73	0.88	1.05		mice 3	0.56	1.06	1.08		mice 3	15.41	30.5	41.81
mice 4	0.62	0.98	0.84		mice 4	0.54	1.04	0.79		mice 4	18.23	35.5	26.41
mice 5	0.65	1	0.83		mice 5	0.69	0.94	0.84		mice 5	15.32	33.26	35.78
mice 6	0.58	1.13	0.98		mice 6	0.59	0.81	0.71		mice 6	25.1	27.56	39.5
mice 7	0.74	0.99	1.02		mice 7	0.71	0.81	0.81		mice 7	28.3	37.52	37
LVCD, mm	SCD	LFD	HFD		WT/LVID	SCD	LFD	HFD		cardiomyocytes diameter, um	SCD	LFD	HFD
mice 1	1.41	1.05	1.26		mice 1	0.43	0.97	0.67			27.04	30.56	35.39
mice 2	1.14	1.22	1.36		mice 2	0.55	0.82	0.88			23.88	40	29.15
mice 3	1.56	1	1.51		mice 3	0.38	0.76	0.63			22.54	30.61	31.17
mice 4	1.89	1.71	1.48		mice 4	0.42	0.76	0.61			26.42	28.4	31.7
mice 5	1.15	1.19	1.51		mice 5	0.44	0.86	0.73			27.65	31.54	31.75
mice 6	1.41	1.39	1.42		mice 6	0.41	0.75	0.7			20.56	34.96	31.18
mice 7	1.62	1.2	1.51		mice 7	0.4	0.69	0.55			23.49	29.6	28.59
Average	1.45429	1.25143	1.43571		Average	0.432857	0.801429	0.681429		Average	24.5114	32.2386	31.2757
SD	0.31273	0.323986	0.0960655		SD	0.0732575	0.0991211	0.105898		SD	2.11978	5.17524	2.20168
cardiac fibrosis,%	SCD	LFD	HFD
slide 1	3.04	4.58	2.9
slide 2	1.2	0.64	0.56
slide 3	0.18	4.42	0.14
slide 4	3.2	0.23	4.17
slide 5	0.17	0.57	0.22
slide 6	3.23	1.98	1.96
slide 7	1.95	0.49	3.43
slide 8	2.55	0.21	3.71
slide 9	1.38	1.59	0.09
slide 10	0.02	0.07	0.12
slide 11	0.98		2.21
slide 12	0.23		2.5
slide 13	0.99		2.1
slide 14	0.02		2.56
slide 15	0.17		2.12
slide 16			6.88
slide 17			0.27
slide 18			1.42
slide 19			0.09
slide 20			2.04
slide 21			0.05
slide 22			1.48
slide 23			1.36
slide 24			0.16

## Sheet: Fig 2
Mitochondrial complexes
Complex I	SCD	LFD	HFD			Complex II	SCD	LFD	HFD			Complex III	SCD	LFD	HFD			Complex IV	SCD	LFD	HFD			Complex V	SCD	LFD	HFD
mice 1	0.307688	0.394885	0.221913			mice 1	0.257034	0.300058	0.276315			mice 1	0.17474	0.286555	0.13397			mice 1	0.537304	0.587415	0.43927			mice 1	0.709019	1.02378	0.482987
mice 2	0.387954	0.234514	0.313289			mice 2	0.261391	0.269543	0.310323			mice 2	0.199703	0.254716	0.150209			mice 2	0.551825	0.584009	0.4251			mice 2	0.695642	0.786311	0.587417
mice 3	0.483331	0.220719	0.300235			mice 3	0.269826	0.269543	0.273173			mice 3	0.314947	0.231973	0.115472			mice 3	0.974373	0.628933	0.662781			mice 3	0.92063	0.703541	0.770086
mice 4	0.483331	0.325432	0.261279			mice 4	0.307302	0.258322	0.259739			mice 4	0.300632	0.0858044	0.106918			mice 4	0.799486	0.485734	0.680694			mice 4	0.828567	0.630524	0.742583
mice 5	0.466937	0.284753	0.288782			mice 5	0.322293	0.245075	0.272987			mice 5	0.233385	0.102965	0.0782109			mice 5	0.615481	0.574049	0.545975			mice 5	0.933874	0.648114	0.628705
mice 6	0.450261	0.313374	0.247528			mice 6	0.195506	0.2876	0.263888			mice 6	0.25413	0.0943849	0.0738658			mice 6	0.738451	0.794837	0.561141			mice 6	0.817139	0.775353	0.377431
mice 7	0.551576	0.341155	0.153683			mice 7	0.222659	0.277747	0.288207			mice 7	0.325926	0.120126	0.121429			mice 7	0.798326	0.861074	0.565113			mice 7	1.36056	0.899409	0.906596
Complex I-III	SCD	LFD	HFD			Complex II-III	SCD	LFD	HFD			Citrate Synthase	SCD	LFD	HFD
mice 1	0.182974	0.319109	0.106275			mice 1	0.266718	0.125787	0.136032			mice 1	0.383329	0.473052	0.572862
mice 2	0.209113	0.0853552	0.152261			mice 2	0.295295	0.134771	0.157287			mice 2	0.422839	0.476227	0.641751
mice 3	0.239846	0.0584009	0.0682468			mice 3	0.322293	0.245075	0.156739			mice 3	0.63532	0.546502	0.585234
mice 4	0.284817	0.139097	0.122912			mice 4	0.359769	0.271569	0.147782			mice 4	0.700449	0.578441	0.607743
mice 5	0.260674	0.139097	0.108543			mice 5	0.322293	0.0881355	0.118294			mice 5	0.71	0.392058	0.694444
mice 6	0.271536	0.115968	0.135627			mice 6	0.233521	0.0959489	0.104201			mice 6	0.63532	0.403154	0.726216
mice 7	0.359247	0.090899	0.12591			mice 7	0.49097	0.0969489	0.117226			mice 7	0.336987	0.529189	0.487873

## Sheet: Fig 3
MDA, pmol/mg protein
mice1	38.3	66.5	81
mice2	33.3	62.6	83
mice3	41.74	66.4	73.7
mice4	50.715	66.9	88.1
mice5	33.6	65.8	80.7
